# Supplementary material for: XRN2 Is Required for Cell Motility and Invasion in Glioblastomas
Source: Cells. 2022 Apr 28;11(9):1481. doi: 10.3390/cells11091481 (PMC9100175; doi:10.3390/cells11091481)
Supplement: Supplementary file 1 [file cells-11-01481-s001.zip]

Archive with 1 entries (1 files):
- cells-1628157-supplementary.pdf
